# Supplementary material for: Functional Connectivity Alterations Based on Hypometabolic Region May Predict Clinical Prognosis of Temporal Lobe Epilepsy: A Simultaneous 18F-FDG PET/fMRI Study
Source: Biology (Basel). 2022 Aug 5;11(8):1178. doi: 10.3390/biology11081178 (PMC9404714; doi:10.3390/biology11081178)
Supplement: Supplementary file 1 [file biology-11-01178-s001.zip]

Archive with 1 entries (1 files):
- biology-1796983-supplementary.pdf
